# Supplementary material for: Visualizing Oral Infection Dynamics of Beauveria bassiana in the Gut of Tribolium castaneum
Source: J Fungi (Basel). 2025 Jan 28;11(2):101. doi: 10.3390/jof11020101 (PMC11856336; doi:10.3390/jof11020101)
Supplement: Supplementary file 1 [file jof-11-00101-s001.zip]

Archive with 1 entries (1 files):
- jof-3434306-supplementary.pdf
